# Supplementary material for: Nanoscale Investigation of DNA Demethylation in Leukemia Cells by Means of Ultrasensitive Vibrational Spectroscopy
Source: Sensors (Basel). 2022 Dec 29;23(1):346. doi: 10.3390/s23010346 (PMC9823440; doi:10.3390/s23010346)
Supplement: Supplementary file 1 [file sensors-23-00346-s001.zip]

Archive with 1 entries (1 files):
- sensors-2094158-supplementary.pdf
